# Supplementary material for: Posthemorrhagic Hydrocephalus in Patients with Subarachnoid Hemorrhage Occurs Independently of CSF Osmolality
Source: Int J Mol Sci. 2023 Jul 14;24(14):11476. doi: 10.3390/ijms241411476 (PMC10380704; doi:10.3390/ijms241411476)
Supplement: Supplementary file 1 [file ijms-24-11476-s001.zip]

Archive with 1 entries (1 files):
- ijms-2454026-supplementary.pdf
